# Supplementary material for: Time of Dietary Energy and Nutrient Intake and Body Mass Index in Children: Compositional Data Analysis from the Childhood Obesity Project (CHOP) Trial
Source: Nutrients. 2022 Oct 18;14(20):4356. doi: 10.3390/nu14204356 (PMC9610148; doi:10.3390/nu14204356)
Supplement: Supplementary file 1 [file nutrients-14-04356-s001.zip]

Archive with 6 entries (5 files):
- nutrients-1923613-supplementary/
- nutrients-1923613-supplementary/Supplementary material-Table S1.pdf
- nutrients-1923613-supplementary/Supplementary material-Table S2.pdf
- nutrients-1923613-supplementary/Supplementary material-Table S3.pdf
- nutrients-1923613-supplementary/Supplementary material-Table S4.pdf
- nutrients-1923613-supplementary/Supplementary material-Table S5.pdf
